# Supplementary material for: Myocardial Injury Portends a Higher Risk of Mortality and Long-Term Cardiovascular Sequelae after Hospital Discharge in COVID-19 Survivors
Source: J Clin Med. 2022 Oct 10;11(19):5964. doi: 10.3390/jcm11195964 (PMC9573406; doi:10.3390/jcm11195964)
Supplement: Supplementary file 1 [file jcm-11-05964-s001.zip]

Archive with 1 entries (1 files):
- jcm-1908880-supplementary.pdf
